# Supplementary material for: An evolutionarily diverged mitochondrial protein controls biofilm growth and virulence in Candida albicans
Source: PLoS Biol. 2021 Mar 15;19(3):e3000957. doi: 10.1371/journal.pbio.3000957 (PMC8007014; doi:10.1371/journal.pbio.3000957)
Supplement: S1 Data — (XLSX) [file pbio.3000957.s007.xlsx]

## Sheet: Fig1
Figure 1A
BIOFILM	WT			mut-/-			rev+/+
5	0.21	0.16	0.15	0.13	0.16	0.14	0.21	0.27	0.23
8	0.43	0.41	0.56	0.5	0.5	0.44	0.6	0.59	0.55
12	0.63	0.69	0.65	0.63	0.58	0.51	0.65	0.69	0.65
average
5	0.173333			0.143333			0.236667
8	0.466667			0.48			0.58
12	0.656667			0.573333			0.663333
stdev
5	0.0321455			0.0152753			0.0305505
8	0.0814453			0.034641			0.0264575
12	0.0305505			0.0602771			0.023094
Figure 1D
OD600, black dots
WT	mut-/-	rev+/+	heterozygote+/-
0.149	0.14	0.343	0.177
0.211	0.141	0.172	0.127
0.182	0.154	0.15	0.114
0.264	0.107	0.133	0.164
0.212	0.077	0.206	0.209
0.202	0.092	0.247	0.142
0.174	0.128	0.161	0.125
average			italicized=data not shown in manuscript
0.199143	0.119857	0.201714	0.151143
stdev
0.0364254	0.0284689	0.0729925	0.0339383
Cell numbers red dots
WT	mut-/-	rev+/+
80000	25000	250000
95000	30000	110000
110000	35000	100000
120000	60000	85000
96000	60000	95000
average
100200	42000	128000
stdev
15336.2	16807.7	68793.2

## Sheet: Fig2
Figure 2A
		WT											2500-/-											orf19.2500-/-+/+ (YZM40)											Culture media only (control)
Time	T° 600	C2	C3	C4	C5	C6	C7	C8	C9	C10	C11		E2	E3	E4	E5	E6	E7	E8	E9	E10	E11		F2	F3	F4	F5	F6	F7	F8	F9	F10	F11		G2	G3	G4	G5	G6	G7	G8	G9	G10	G11
00:00:00	29.7	0.282	0.268	0.266	0.263	0.276	0.257	0.287	0.278	0.251	0.263		0.249	0.253	0.27	0.26	0.246	0.268	0.282	0.236	0.237	0.264		0.285	0.258	0.252	0.232	0.269	0.26	0.274	0.249	0.243	0.273		0.195	0.207	0.205	0.212	0.233	0.246	0.254	0.226	0.201	0.183
00:15:00	30	0.109	0.175	0.202	0.198	0.222	0.199	0.227	0.208	0.113	0.109		0.105	0.151	0.198	0.204	0.199	0.213	0.227	0.146	0.11	0.109		0.106	0.113	0.149	0.159	0.192	0.185	0.193	0.129	0.111	0.111		0.09	0.089	0.087	0.088	0.088	0.088	0.09	0.091	0.088	0.088
00:30:00	30	0.109	0.116	0.113	0.117	0.115	0.113	0.113	0.115	0.116	0.11		0.104	0.112	0.112	0.111	0.113	0.114	0.112	0.108	0.111	0.109		0.108	0.113	0.112	0.113	0.113	0.111	0.113	0.114	0.112	0.111		0.09	0.089	0.087	0.088	0.088	0.088	0.09	0.09	0.088	0.088
00:45:00	30	0.114	0.119	0.115	0.118	0.117	0.115	0.116	0.117	0.118	0.107		0.106	0.114	0.114	0.112	0.115	0.116	0.113	0.111	0.113	0.108		0.11	0.116	0.115	0.115	0.115	0.113	0.115	0.116	0.114	0.11		0.09	0.089	0.087	0.088	0.088	0.088	0.09	0.09	0.088	0.088
01:00:00	30	0.114	0.122	0.118	0.121	0.121	0.118	0.118	0.12	0.121	0.113		0.106	0.116	0.117	0.116	0.118	0.119	0.116	0.113	0.116	0.11		0.112	0.119	0.118	0.118	0.118	0.117	0.119	0.12	0.117	0.113		0.09	0.089	0.087	0.088	0.088	0.089	0.09	0.091	0.089	0.088
01:15:00	30	0.116	0.126	0.121	0.124	0.124	0.122	0.122	0.123	0.126	0.116		0.107	0.119	0.12	0.118	0.12	0.122	0.119	0.116	0.118	0.113		0.114	0.122	0.122	0.122	0.122	0.12	0.123	0.124	0.121	0.116		0.09	0.089	0.087	0.088	0.088	0.088	0.09	0.09	0.088	0.088
01:30:00	30	0.119	0.131	0.126	0.129	0.129	0.126	0.128	0.129	0.131	0.121		0.11	0.122	0.124	0.122	0.124	0.126	0.123	0.119	0.121	0.116		0.117	0.127	0.126	0.127	0.126	0.125	0.127	0.128	0.126	0.121		0.09	0.089	0.087	0.088	0.088	0.088	0.09	0.09	0.088	0.087
01:45:00	30	0.125	0.139	0.133	0.136	0.138	0.133	0.134	0.136	0.139	0.128		0.113	0.127	0.129	0.127	0.129	0.131	0.127	0.124	0.126	0.12		0.122	0.132	0.132	0.133	0.132	0.131	0.133	0.134	0.131	0.126		0.09	0.089	0.088	0.088	0.088	0.089	0.09	0.09	0.088	0.088
02:00:00	30	0.131	0.147	0.141	0.144	0.146	0.141	0.142	0.145	0.148	0.134		0.117	0.132	0.134	0.132	0.135	0.137	0.132	0.129	0.13	0.125		0.126	0.138	0.138	0.139	0.137	0.137	0.139	0.141	0.137	0.131		0.09	0.089	0.087	0.088	0.088	0.088	0.089	0.09	0.088	0.088
02:15:00	30	0.138	0.158	0.151	0.154	0.157	0.151	0.152	0.156	0.158	0.142		0.121	0.138	0.142	0.139	0.142	0.145	0.139	0.135	0.136	0.13		0.132	0.146	0.146	0.147	0.145	0.144	0.147	0.149	0.145	0.137		0.09	0.089	0.087	0.088	0.088	0.088	0.09	0.09	0.088	0.088
02:30:00	30	0.147	0.171	0.162	0.166	0.169	0.163	0.164	0.169	0.171	0.151		0.126	0.146	0.15	0.147	0.15	0.154	0.147	0.142	0.144	0.136		0.139	0.155	0.156	0.157	0.154	0.154	0.157	0.159	0.154	0.144		0.09	0.089	0.087	0.088	0.088	0.088	0.09	0.09	0.088	0.087
02:45:00	30	0.157	0.185	0.176	0.179	0.184	0.177	0.177	0.183	0.185	0.163		0.132	0.155	0.16	0.156	0.16	0.164	0.156	0.151	0.152	0.143		0.148	0.166	0.167	0.169	0.165	0.165	0.168	0.171	0.165	0.153		0.09	0.089	0.087	0.088	0.088	0.088	0.09	0.09	0.088	0.088
03:00:00	30	0.169	0.201	0.191	0.195	0.201	0.191	0.192	0.2	0.202	0.176		0.138	0.165	0.172	0.167	0.171	0.177	0.167	0.161	0.162	0.151		0.157	0.178	0.18	0.181	0.178	0.178	0.181	0.184	0.178	0.163		0.09	0.089	0.087	0.087	0.088	0.088	0.089	0.09	0.088	0.088
03:15:00	30	0.183	0.219	0.209	0.213	0.22	0.209	0.21	0.218	0.22	0.191		0.146	0.178	0.186	0.181	0.186	0.192	0.181	0.174	0.174	0.161		0.169	0.194	0.196	0.197	0.193	0.193	0.196	0.2	0.193	0.175		0.09	0.089	0.088	0.088	0.088	0.088	0.09	0.091	0.088	0.088
03:30:00	30	0.198	0.24	0.228	0.232	0.241	0.229	0.23	0.238	0.24	0.208		0.156	0.193	0.203	0.197	0.202	0.21	0.197	0.189	0.188	0.173		0.183	0.211	0.213	0.214	0.21	0.21	0.214	0.218	0.211	0.189		0.09	0.089	0.087	0.088	0.088	0.089	0.09	0.091	0.088	0.088
03:45:00	30	0.216	0.263	0.25	0.254	0.264	0.25	0.252	0.261	0.262	0.227		0.168	0.211	0.222	0.215	0.22	0.231	0.216	0.206	0.205	0.187		0.198	0.23	0.232	0.233	0.229	0.23	0.233	0.239	0.23	0.205		0.09	0.089	0.087	0.087	0.088	0.088	0.09	0.09	0.088	0.087
04:00:00	29.9	0.236	0.29	0.275	0.278	0.29	0.274	0.277	0.286	0.286	0.249		0.182	0.232	0.245	0.237	0.242	0.254	0.237	0.226	0.224	0.203		0.215	0.253	0.254	0.255	0.251	0.251	0.256	0.261	0.252	0.223		0.09	0.089	0.088	0.088	0.088	0.089	0.09	0.09	0.088	0.088
04:15:00	30	0.258	0.317	0.301	0.303	0.317	0.3	0.303	0.312	0.313	0.272		0.198	0.254	0.269	0.261	0.265	0.28	0.261	0.249	0.246	0.222		0.235	0.276	0.278	0.278	0.275	0.274	0.279	0.287	0.276	0.243		0.09	0.089	0.087	0.087	0.088	0.088	0.09	0.09	0.088	0.087
04:30:00	30	0.282	0.346	0.329	0.332	0.347	0.326	0.331	0.341	0.34	0.297		0.217	0.28	0.297	0.288	0.291	0.309	0.286	0.274	0.271	0.243		0.257	0.302	0.303	0.305	0.301	0.299	0.306	0.314	0.302	0.266		0.09	0.089	0.087	0.088	0.088	0.088	0.09	0.09	0.088	0.088
04:45:00	30	0.308	0.376	0.357	0.36	0.378	0.354	0.359	0.369	0.369	0.325		0.238	0.308	0.327	0.317	0.318	0.34	0.315	0.301	0.298	0.267		0.281	0.329	0.332	0.332	0.329	0.327	0.335	0.343	0.33	0.29		0.09	0.089	0.087	0.088	0.088	0.088	0.09	0.09	0.088	0.087
05:00:00	30	0.335	0.404	0.385	0.387	0.406	0.382	0.388	0.397	0.397	0.354		0.262	0.339	0.359	0.349	0.349	0.371	0.346	0.329	0.328	0.292		0.308	0.358	0.361	0.361	0.357	0.354	0.364	0.372	0.358	0.317		0.09	0.089	0.087	0.088	0.088	0.088	0.09	0.09	0.088	0.088
05:15:00	30	0.36	0.43	0.409	0.412	0.435	0.406	0.41	0.422	0.42	0.382		0.287	0.368	0.389	0.379	0.382	0.403	0.376	0.359	0.358	0.319		0.335	0.385	0.386	0.391	0.384	0.382	0.388	0.397	0.385	0.344		0.09	0.089	0.087	0.088	0.088	0.088	0.09	0.09	0.088	0.087
05:30:00	30	0.38	0.451	0.431	0.433	0.456	0.424	0.431	0.441	0.441	0.403		0.312	0.397	0.415	0.408	0.409	0.432	0.403	0.386	0.385	0.345		0.36	0.41	0.408	0.417	0.411	0.406	0.413	0.421	0.41	0.368		0.09	0.089	0.087	0.088	0.088	0.088	0.089	0.09	0.088	0.088
05:45:00	30	0.399	0.469	0.449	0.451	0.474	0.439	0.45	0.456	0.456	0.422		0.336	0.423	0.439	0.428	0.434	0.455	0.426	0.407	0.409	0.368		0.383	0.431	0.426	0.439	0.435	0.427	0.435	0.442	0.429	0.39		0.09	0.089	0.087	0.088	0.088	0.088	0.09	0.09	0.088	0.088
06:00:00	30	0.414	0.483	0.463	0.466	0.487	0.45	0.464	0.468	0.467	0.434		0.356	0.442	0.459	0.444	0.455	0.475	0.446	0.424	0.426	0.387		0.403	0.446	0.441	0.457	0.454	0.441	0.451	0.459	0.446	0.406		0.09	0.089	0.087	0.088	0.087	0.089	0.09	0.09	0.088	0.088
06:15:00	30	0.425	0.495	0.474	0.477	0.495	0.459	0.476	0.475	0.476	0.443		0.371	0.459	0.477	0.457	0.472	0.491	0.46	0.437	0.441	0.405		0.418	0.459	0.451	0.47	0.468	0.452	0.463	0.473	0.46	0.421		0.09	0.089	0.087	0.088	0.088	0.088	0.09	0.09	0.088	0.087
06:30:00	30	0.433	0.502	0.482	0.486	0.5	0.465	0.485	0.482	0.482	0.451		0.382	0.472	0.491	0.468	0.486	0.503	0.472	0.447	0.452	0.416		0.429	0.468	0.46	0.48	0.481	0.46	0.472	0.484	0.47	0.433		0.09	0.089	0.087	0.088	0.088	0.089	0.09	0.09	0.088	0.087
06:45:00	30	0.44	0.507	0.487	0.491	0.505	0.469	0.49	0.486	0.487	0.457		0.393	0.482	0.501	0.475	0.497	0.511	0.479	0.454	0.461	0.427		0.439	0.475	0.466	0.488	0.49	0.466	0.479	0.492	0.479	0.443		0.09	0.089	0.087	0.088	0.087	0.088	0.09	0.09	0.088	0.087
07:00:00	30	0.445	0.511	0.491	0.496	0.508	0.473	0.495	0.49	0.49	0.463		0.402	0.489	0.51	0.482	0.506	0.517	0.485	0.46	0.468	0.434		0.447	0.479	0.471	0.493	0.497	0.47	0.485	0.5	0.486	0.451		0.09	0.089	0.087	0.088	0.088	0.088	0.09	0.09	0.088	0.088
07:15:00	30	0.45	0.514	0.494	0.498	0.511	0.476	0.498	0.493	0.493	0.467		0.409	0.493	0.516	0.487	0.512	0.521	0.489	0.464	0.473	0.44		0.453	0.483	0.475	0.497	0.501	0.475	0.489	0.504	0.491	0.457		0.09	0.089	0.088	0.088	0.088	0.088	0.09	0.09	0.088	0.088
07:30:00	30	0.454	0.517	0.497	0.501	0.514	0.479	0.501	0.495	0.495	0.471		0.415	0.496	0.521	0.491	0.518	0.524	0.493	0.468	0.477	0.445		0.459	0.487	0.478	0.5	0.505	0.478	0.493	0.508	0.496	0.463		0.09	0.089	0.088	0.088	0.088	0.089	0.09	0.09	0.088	0.088
07:45:00	30	0.458	0.519	0.499	0.503	0.517	0.481	0.503	0.497	0.498	0.475		0.42	0.499	0.525	0.494	0.521	0.527	0.496	0.471	0.481	0.45		0.464	0.489	0.481	0.503	0.508	0.481	0.496	0.511	0.5	0.467		0.09	0.089	0.088	0.088	0.088	0.088	0.09	0.091	0.089	0.088
08:00:00	30	0.461	0.521	0.5	0.505	0.518	0.482	0.505	0.499	0.499	0.477		0.423	0.501	0.528	0.497	0.524	0.529	0.499	0.474	0.483	0.453		0.468	0.491	0.483	0.505	0.51	0.483	0.498	0.513	0.502	0.471		0.09	0.089	0.087	0.088	0.088	0.088	0.09	0.09	0.088	0.088
08:15:00	30	0.464	0.523	0.502	0.506	0.52	0.484	0.506	0.501	0.5	0.48		0.427	0.503	0.53	0.499	0.527	0.531	0.501	0.476	0.486	0.457		0.471	0.494	0.486	0.507	0.513	0.485	0.5	0.516	0.504	0.474		0.09	0.089	0.088	0.088	0.088	0.088	0.09	0.09	0.088	0.088
08:30:00	30	0.466	0.524	0.503	0.507	0.522	0.486	0.508	0.502	0.502	0.482		0.431	0.506	0.532	0.501	0.529	0.533	0.503	0.478	0.488	0.46		0.474	0.496	0.487	0.509	0.515	0.487	0.502	0.518	0.506	0.477		0.09	0.089	0.087	0.088	0.088	0.088	0.09	0.09	0.088	0.088
08:45:00	30	0.467	0.525	0.506	0.509	0.523	0.487	0.509	0.503	0.504	0.484		0.434	0.507	0.534	0.503	0.531	0.535	0.505	0.48	0.491	0.463		0.476	0.497	0.489	0.51	0.517	0.488	0.503	0.52	0.508	0.48		0.09	0.089	0.087	0.088	0.088	0.088	0.09	0.09	0.088	0.088
09:00:00	30	0.469	0.527	0.506	0.51	0.523	0.489	0.511	0.505	0.505	0.485		0.437	0.509	0.535	0.505	0.533	0.537	0.507	0.482	0.492	0.465		0.478	0.499	0.492	0.512	0.519	0.49	0.504	0.521	0.51	0.482		0.09	0.089	0.087	0.088	0.088	0.088	0.09	0.09	0.088	0.088
09:15:00	30	0.472	0.528	0.507	0.511	0.525	0.49	0.512	0.506	0.506	0.488		0.44	0.511	0.537	0.508	0.534	0.539	0.509	0.484	0.494	0.468		0.48	0.501	0.494	0.514	0.521	0.492	0.506	0.523	0.512	0.484		0.091	0.089	0.088	0.088	0.088	0.088	0.09	0.091	0.089	0.088
09:30:00	30	0.473	0.529	0.509	0.513	0.526	0.491	0.513	0.507	0.507	0.489		0.442	0.513	0.539	0.509	0.536	0.54	0.511	0.486	0.496	0.47		0.483	0.502	0.495	0.515	0.521	0.493	0.508	0.524	0.513	0.486		0.09	0.089	0.088	0.088	0.088	0.089	0.09	0.09	0.088	0.088
09:45:00	30	0.475	0.531	0.51	0.514	0.527	0.492	0.514	0.509	0.509	0.491		0.444	0.514	0.54	0.51	0.537	0.542	0.512	0.487	0.498	0.472		0.484	0.504	0.497	0.517	0.523	0.494	0.508	0.525	0.515	0.488		0.09	0.089	0.088	0.088	0.088	0.088	0.09	0.09	0.088	0.088
10:00:00	30	0.477	0.532	0.511	0.515	0.528	0.494	0.516	0.509	0.51	0.492		0.446	0.516	0.542	0.512	0.539	0.543	0.514	0.489	0.499	0.473		0.486	0.505	0.499	0.518	0.524	0.495	0.51	0.527	0.517	0.49		0.09	0.089	0.088	0.088	0.088	0.088	0.09	0.09	0.088	0.088
10:15:00	30	0.478	0.533	0.512	0.515	0.529	0.494	0.516	0.51	0.51	0.493		0.448	0.516	0.542	0.513	0.54	0.544	0.515	0.489	0.5	0.475		0.487	0.506	0.5	0.519	0.526	0.496	0.511	0.528	0.517	0.491		0.09	0.089	0.087	0.088	0.088	0.088	0.09	0.09	0.088	0.087
10:30:00	30	0.48	0.535	0.513	0.517	0.529	0.495	0.517	0.511	0.511	0.495		0.45	0.517	0.544	0.514	0.541	0.546	0.516	0.491	0.502	0.477		0.488	0.508	0.501	0.52	0.527	0.498	0.512	0.529	0.519	0.493		0.091	0.089	0.088	0.088	0.088	0.088	0.09	0.09	0.088	0.088
10:45:00	30	0.482	0.536	0.515	0.518	0.53	0.497	0.518	0.512	0.513	0.496		0.452	0.519	0.545	0.516	0.542	0.546	0.517	0.492	0.503	0.478		0.49	0.509	0.502	0.521	0.528	0.499	0.513	0.53	0.52	0.495		0.09	0.089	0.088	0.088	0.088	0.088	0.09	0.091	0.088	0.088
11:00:00	30	0.483	0.536	0.516	0.519	0.531	0.497	0.519	0.513	0.514	0.497		0.453	0.52	0.545	0.518	0.543	0.548	0.518	0.493	0.504	0.48		0.491	0.509	0.504	0.522	0.53	0.5	0.514	0.531	0.521	0.496		0.09	0.088	0.088	0.088	0.088	0.088	0.09	0.09	0.088	0.088
11:15:00	30	0.485	0.537	0.517	0.52	0.532	0.498	0.519	0.514	0.514	0.499		0.455	0.52	0.546	0.518	0.544	0.548	0.52	0.495	0.505	0.482		0.493	0.511	0.505	0.524	0.531	0.501	0.515	0.531	0.523	0.498		0.09	0.089	0.088	0.088	0.088	0.088	0.09	0.09	0.088	0.088
11:30:00	30	0.486	0.538	0.518	0.52	0.532	0.499	0.519	0.515	0.515	0.5		0.456	0.521	0.547	0.52	0.545	0.549	0.52	0.495	0.506	0.483		0.494	0.511	0.506	0.524	0.532	0.502	0.515	0.533	0.523	0.499		0.09	0.088	0.087	0.088	0.088	0.088	0.09	0.09	0.088	0.087
11:45:00	30	0.488	0.539	0.519	0.522	0.533	0.5	0.52	0.516	0.516	0.502		0.458	0.522	0.549	0.521	0.546	0.55	0.521	0.497	0.508	0.485		0.496	0.512	0.507	0.525	0.533	0.503	0.517	0.533	0.524	0.501		0.09	0.089	0.087	0.088	0.088	0.088	0.09	0.09	0.088	0.088
12:00:00	30	0.489	0.539	0.519	0.523	0.534	0.501	0.521	0.517	0.517	0.503		0.46	0.523	0.549	0.521	0.547	0.551	0.522	0.498	0.509	0.486		0.498	0.513	0.509	0.527	0.534	0.504	0.518	0.534	0.525	0.502		0.09	0.089	0.087	0.088	0.088	0.088	0.089	0.09	0.088	0.088
12:15:00	30	0.491	0.54	0.52	0.523	0.534	0.502	0.522	0.517	0.518	0.505		0.461	0.524	0.55	0.522	0.547	0.552	0.523	0.498	0.51	0.488		0.499	0.514	0.509	0.527	0.535	0.506	0.519	0.536	0.527	0.504		0.09	0.089	0.087	0.088	0.088	0.088	0.09	0.09	0.088	0.088
12:30:00	30	0.493	0.541	0.521	0.525	0.535	0.503	0.523	0.519	0.519	0.507		0.463	0.525	0.55	0.523	0.548	0.553	0.525	0.5	0.511	0.489		0.5	0.515	0.511	0.529	0.536	0.507	0.52	0.537	0.528	0.506		0.09	0.089	0.087	0.088	0.088	0.088	0.09	0.09	0.088	0.088
12:45:00	30	0.493	0.541	0.522	0.525	0.536	0.503	0.523	0.519	0.52	0.507		0.464	0.525	0.55	0.523	0.548	0.553	0.525	0.5	0.511	0.49		0.502	0.515	0.511	0.529	0.537	0.507	0.52	0.537	0.529	0.507		0.09	0.089	0.087	0.088	0.088	0.088	0.089	0.09	0.088	0.087
13:00:00	30	0.495	0.542	0.523	0.526	0.537	0.504	0.524	0.52	0.521	0.509		0.465	0.527	0.552	0.524	0.549	0.554	0.526	0.501	0.512	0.492		0.504	0.517	0.512	0.53	0.538	0.508	0.522	0.538	0.53	0.509		0.09	0.089	0.087	0.088	0.088	0.088	0.09	0.09	0.088	0.088
13:15:00	30	0.497	0.543	0.523	0.527	0.537	0.505	0.524	0.52	0.521	0.51		0.466	0.527	0.552	0.524	0.549	0.555	0.526	0.502	0.513	0.493		0.505	0.517	0.513	0.53	0.538	0.508	0.522	0.539	0.531	0.51		0.09	0.089	0.087	0.088	0.088	0.088	0.089	0.09	0.088	0.087
13:30:00	30	0.499	0.544	0.524	0.527	0.538	0.505	0.526	0.521	0.522	0.513		0.468	0.528	0.553	0.526	0.55	0.555	0.527	0.503	0.514	0.495		0.506	0.518	0.513	0.532	0.54	0.51	0.524	0.54	0.532	0.512		0.09	0.089	0.087	0.088	0.088	0.088	0.09	0.09	0.088	0.088
13:45:00	30	0.499	0.545	0.525	0.527	0.538	0.506	0.526	0.521	0.523	0.514		0.469	0.528	0.553	0.526	0.551	0.556	0.528	0.503	0.515	0.496		0.508	0.518	0.514	0.532	0.541	0.509	0.525	0.541	0.533	0.513		0.09	0.089	0.087	0.088	0.088	0.088	0.09	0.09	0.088	0.087
14:00:00	30	0.501	0.545	0.525	0.528	0.539	0.507	0.527	0.523	0.524	0.515		0.471	0.528	0.554	0.527	0.551	0.557	0.528	0.504	0.516	0.498		0.509	0.519	0.515	0.533	0.541	0.511	0.525	0.542	0.534	0.515		0.09	0.089	0.087	0.088	0.088	0.089	0.09	0.09	0.088	0.088
14:15:00	30	0.503	0.546	0.526	0.528	0.539	0.508	0.527	0.523	0.524	0.516		0.472	0.529	0.554	0.527	0.552	0.557	0.529	0.504	0.517	0.499		0.51	0.52	0.516	0.533	0.542	0.512	0.526	0.542	0.535	0.516		0.09	0.089	0.087	0.088	0.087	0.088	0.09	0.09	0.088	0.087
14:30:00	30	0.504	0.547	0.526	0.529	0.539	0.508	0.528	0.524	0.525	0.518		0.474	0.529	0.555	0.528	0.552	0.558	0.53	0.505	0.518	0.501		0.512	0.521	0.516	0.534	0.543	0.512	0.526	0.543	0.536	0.518		0.09	0.089	0.087	0.088	0.088	0.088	0.09	0.09	0.088	0.088
14:45:00	30	0.506	0.547	0.527	0.53	0.54	0.509	0.528	0.525	0.525	0.519		0.475	0.529	0.555	0.528	0.553	0.558	0.53	0.505	0.519	0.502		0.514	0.521	0.517	0.534	0.543	0.513	0.528	0.544	0.537	0.519		0.09	0.089	0.087	0.088	0.088	0.088	0.09	0.09	0.088	0.087
15:00:00	30	0.508	0.548	0.527	0.53	0.541	0.51	0.529	0.525	0.527	0.521		0.477	0.53	0.555	0.529	0.554	0.559	0.531	0.507	0.52	0.503		0.516	0.523	0.518	0.535	0.545	0.514	0.529	0.545	0.539	0.521		0.09	0.089	0.088	0.088	0.088	0.088	0.09	0.091	0.088	0.088
15:15:00	30	0.509	0.549	0.528	0.531	0.542	0.51	0.529	0.526	0.527	0.522		0.478	0.531	0.556	0.53	0.555	0.559	0.532	0.507	0.521	0.504		0.517	0.523	0.518	0.536	0.545	0.514	0.529	0.545	0.539	0.522		0.09	0.089	0.087	0.088	0.088	0.088	0.09	0.09	0.088	0.087
15:30:00	30	0.511	0.549	0.528	0.531	0.542	0.511	0.529	0.526	0.528	0.524		0.479	0.531	0.556	0.53	0.555	0.56	0.533	0.508	0.522	0.506		0.519	0.524	0.519	0.536	0.546	0.515	0.53	0.545	0.54	0.523		0.09	0.089	0.087	0.088	0.088	0.088	0.09	0.09	0.088	0.088
15:45:00	30	0.513	0.549	0.528	0.532	0.542	0.511	0.53	0.527	0.529	0.525		0.481	0.532	0.557	0.531	0.555	0.56	0.533	0.509	0.523	0.508		0.52	0.525	0.52	0.537	0.546	0.515	0.531	0.546	0.542	0.525		0.09	0.089	0.087	0.088	0.088	0.089	0.09	0.09	0.088	0.087
16:00:00	30	0.514	0.55	0.529	0.532	0.543	0.512	0.53	0.527	0.529	0.525		0.482	0.532	0.557	0.532	0.556	0.56	0.533	0.509	0.524	0.509		0.521	0.525	0.52	0.537	0.546	0.515	0.531	0.547	0.542	0.526		0.09	0.088	0.087	0.088	0.088	0.088	0.09	0.09	0.088	0.088
16:15:00	30	0.516	0.55	0.53	0.533	0.543	0.512	0.531	0.528	0.53	0.527		0.484	0.533	0.558	0.532	0.556	0.561	0.534	0.51	0.525	0.511		0.523	0.526	0.521	0.538	0.548	0.516	0.533	0.548	0.543	0.528		0.09	0.089	0.088	0.088	0.088	0.089	0.09	0.09	0.088	0.088
16:30:00	30	0.516	0.551	0.53	0.533	0.544	0.513	0.532	0.528	0.531	0.528		0.485	0.534	0.559	0.533	0.557	0.561	0.534	0.511	0.526	0.512		0.525	0.527	0.521	0.538	0.548	0.517	0.533	0.549	0.544	0.53		0.09	0.089	0.088	0.088	0.088	0.088	0.09	0.09	0.088	0.088
16:45:00	30	0.518	0.552	0.531	0.534	0.544	0.513	0.532	0.529	0.532	0.529		0.486	0.534	0.559	0.533	0.557	0.562	0.535	0.511	0.527	0.513		0.526	0.528	0.522	0.539	0.548	0.517	0.534	0.55	0.545	0.531		0.09	0.089	0.088	0.088	0.088	0.088	0.09	0.09	0.088	0.088
17:00:00	30	0.519	0.552	0.531	0.534	0.544	0.513	0.532	0.529	0.532	0.53		0.487	0.535	0.559	0.533	0.557	0.562	0.535	0.512	0.528	0.515		0.527	0.528	0.522	0.539	0.549	0.518	0.534	0.55	0.546	0.532		0.09	0.089	0.087	0.088	0.088	0.088	0.09	0.09	0.088	0.088
17:15:00	30	0.521	0.552	0.532	0.535	0.545	0.514	0.532	0.53	0.533	0.531		0.489	0.535	0.559	0.534	0.558	0.562	0.536	0.513	0.528	0.516		0.529	0.529	0.522	0.54	0.549	0.519	0.535	0.551	0.547	0.533		0.09	0.089	0.087	0.087	0.088	0.088	0.09	0.09	0.088	0.088
17:30:00	30	0.522	0.553	0.532	0.535	0.545	0.514	0.533	0.53	0.534	0.533		0.491	0.536	0.56	0.534	0.559	0.563	0.536	0.513	0.53	0.517		0.53	0.53	0.523	0.54	0.55	0.519	0.536	0.552	0.548	0.534		0.09	0.089	0.087	0.088	0.088	0.088	0.09	0.09	0.088	0.088
17:45:00	30	0.523	0.553	0.532	0.535	0.546	0.515	0.534	0.531	0.535	0.533		0.492	0.536	0.56	0.535	0.559	0.564	0.537	0.514	0.531	0.518		0.532	0.53	0.524	0.541	0.55	0.52	0.536	0.553	0.548	0.535		0.09	0.089	0.087	0.088	0.088	0.088	0.09	0.09	0.088	0.088
18:00:00	30	0.525	0.554	0.533	0.535	0.547	0.515	0.534	0.531	0.535	0.534		0.493	0.537	0.56	0.535	0.559	0.564	0.538	0.514	0.531	0.52		0.533	0.531	0.524	0.541	0.55	0.52	0.536	0.553	0.55	0.536		0.09	0.089	0.087	0.088	0.088	0.088	0.089	0.09	0.088	0.087
18:15:00	30	0.526	0.554	0.533	0.536	0.546	0.516	0.535	0.531	0.536	0.536		0.495	0.537	0.561	0.535	0.56	0.565	0.538	0.515	0.532	0.521		0.534	0.532	0.525	0.542	0.551	0.52	0.537	0.554	0.55	0.537		0.09	0.089	0.087	0.088	0.088	0.088	0.09	0.09	0.088	0.087
18:30:00	30	0.527	0.555	0.533	0.536	0.547	0.516	0.535	0.532	0.537	0.537		0.496	0.537	0.561	0.536	0.56	0.565	0.539	0.516	0.533	0.523		0.536	0.533	0.525	0.542	0.551	0.521	0.538	0.555	0.551	0.538		0.09	0.089	0.087	0.088	0.088	0.088	0.09	0.09	0.088	0.087
18:45:00	30	0.529	0.555	0.534	0.536	0.548	0.517	0.536	0.532	0.538	0.538		0.498	0.538	0.561	0.536	0.561	0.565	0.54	0.517	0.534	0.524		0.537	0.534	0.525	0.542	0.552	0.522	0.538	0.555	0.552	0.539		0.09	0.089	0.088	0.088	0.088	0.088	0.09	0.09	0.088	0.088
19:00:00	29.9	0.529	0.556	0.534	0.537	0.548	0.517	0.535	0.533	0.538	0.539		0.499	0.539	0.561	0.537	0.561	0.566	0.54	0.517	0.535	0.525		0.538	0.534	0.526	0.543	0.552	0.522	0.54	0.556	0.554	0.54		0.09	0.089	0.087	0.088	0.088	0.088	0.09	0.09	0.088	0.088
19:15:00	30	0.531	0.556	0.535	0.537	0.548	0.518	0.536	0.533	0.539	0.54		0.501	0.539	0.562	0.537	0.562	0.566	0.54	0.518	0.536	0.526		0.539	0.535	0.526	0.543	0.552	0.523	0.54	0.556	0.554	0.541		0.09	0.089	0.087	0.088	0.088	0.088	0.09	0.09	0.088	0.087
19:30:00	30	0.532	0.556	0.535	0.538	0.549	0.518	0.536	0.534	0.539	0.54		0.502	0.54	0.563	0.538	0.562	0.567	0.541	0.518	0.537	0.528		0.54	0.535	0.527	0.544	0.553	0.523	0.54	0.556	0.555	0.542		0.09	0.089	0.087	0.088	0.088	0.088	0.09	0.09	0.088	0.087
19:45:00	30	0.533	0.557	0.535	0.538	0.549	0.518	0.537	0.534	0.54	0.542		0.503	0.541	0.563	0.538	0.562	0.567	0.542	0.519	0.538	0.529		0.541	0.536	0.527	0.544	0.553	0.523	0.541	0.558	0.556	0.543		0.09	0.089	0.087	0.088	0.088	0.088	0.089	0.09	0.088	0.088
20:00:00	30	0.534	0.557	0.536	0.538	0.549	0.518	0.537	0.534	0.541	0.542		0.505	0.541	0.563	0.539	0.563	0.567	0.542	0.52	0.539	0.531		0.542	0.536	0.527	0.545	0.553	0.523	0.541	0.559	0.557	0.544		0.09	0.089	0.087	0.088	0.088	0.088	0.09	0.09	0.088	0.088
20:15:00	30	0.535	0.558	0.536	0.538	0.55	0.519	0.537	0.535	0.541	0.543		0.506	0.542	0.563	0.54	0.563	0.568	0.543	0.521	0.54	0.532		0.543	0.537	0.527	0.545	0.554	0.524	0.542	0.559	0.557	0.545		0.09	0.089	0.087	0.088	0.088	0.088	0.09	0.09	0.088	0.087
20:30:00	30	0.536	0.558	0.536	0.539	0.55	0.519	0.538	0.535	0.542	0.544		0.507	0.543	0.564	0.54	0.564	0.568	0.543	0.521	0.541	0.533		0.544	0.537	0.528	0.545	0.554	0.525	0.542	0.56	0.558	0.546		0.09	0.089	0.088	0.088	0.088	0.088	0.09	0.09	0.088	0.087
20:45:00	30	0.537	0.559	0.536	0.538	0.55	0.519	0.538	0.536	0.543	0.545		0.509	0.543	0.564	0.54	0.564	0.568	0.544	0.522	0.542	0.534		0.545	0.538	0.529	0.546	0.554	0.525	0.543	0.56	0.559	0.547		0.09	0.089	0.087	0.088	0.088	0.088	0.09	0.09	0.088	0.088
21:00:00	30	0.538	0.559	0.537	0.539	0.55	0.52	0.539	0.536	0.543	0.546		0.51	0.543	0.565	0.541	0.564	0.569	0.544	0.522	0.543	0.536		0.547	0.538	0.529	0.546	0.554	0.525	0.543	0.561	0.56	0.548		0.09	0.089	0.087	0.088	0.088	0.088	0.09	0.09	0.088	0.088
21:15:00	30	0.538	0.559	0.537	0.539	0.551	0.52	0.539	0.536	0.544	0.546		0.511	0.544	0.565	0.541	0.565	0.569	0.544	0.523	0.543	0.536		0.547	0.539	0.529	0.546	0.555	0.525	0.543	0.562	0.56	0.548		0.09	0.088	0.087	0.088	0.088	0.088	0.089	0.09	0.088	0.088
21:30:00	30	0.54	0.56	0.538	0.54	0.551	0.521	0.539	0.537	0.545	0.547		0.513	0.545	0.565	0.542	0.566	0.57	0.545	0.524	0.544	0.538		0.548	0.54	0.53	0.547	0.555	0.526	0.544	0.562	0.561	0.55		0.09	0.089	0.088	0.088	0.088	0.088	0.09	0.09	0.088	0.088
21:45:00	30	0.541	0.56	0.538	0.541	0.552	0.521	0.54	0.538	0.545	0.548		0.514	0.545	0.566	0.542	0.566	0.57	0.546	0.524	0.545	0.539		0.549	0.54	0.53	0.547	0.555	0.526	0.545	0.563	0.562	0.551		0.09	0.089	0.088	0.088	0.088	0.088	0.09	0.09	0.088	0.088
22:00:00	30	0.542	0.56	0.538	0.541	0.552	0.522	0.54	0.537	0.545	0.549		0.515	0.546	0.566	0.542	0.566	0.57	0.546	0.525	0.546	0.54		0.55	0.54	0.53	0.547	0.555	0.527	0.545	0.563	0.562	0.552		0.09	0.089	0.087	0.088	0.088	0.088	0.09	0.09	0.088	0.088
22:15:00	30	0.543	0.561	0.539	0.542	0.552	0.522	0.541	0.539	0.546	0.55		0.516	0.547	0.566	0.543	0.567	0.571	0.547	0.526	0.547	0.541		0.551	0.541	0.531	0.547	0.556	0.527	0.546	0.563	0.563	0.553		0.09	0.089	0.088	0.088	0.088	0.088	0.09	0.091	0.088	0.088
22:30:00	30	0.544	0.562	0.539	0.542	0.553	0.522	0.541	0.539	0.546	0.55		0.517	0.547	0.567	0.544	0.567	0.571	0.547	0.526	0.547	0.541		0.552	0.542	0.532	0.547	0.556	0.527	0.546	0.564	0.563	0.553		0.09	0.089	0.087	0.088	0.088	0.088	0.09	0.09	0.088	0.088
22:45:00	30	0.545	0.561	0.539	0.542	0.553	0.523	0.541	0.54	0.547	0.551		0.518	0.547	0.567	0.544	0.568	0.572	0.548	0.527	0.548	0.542		0.553	0.542	0.531	0.548	0.557	0.527	0.547	0.564	0.564	0.554		0.09	0.089	0.087	0.088	0.088	0.089	0.09	0.09	0.088	0.087
23:00:00	30	0.546	0.563	0.54	0.542	0.553	0.523	0.542	0.54	0.548	0.552		0.519	0.548	0.567	0.545	0.568	0.572	0.548	0.527	0.549	0.543		0.554	0.543	0.532	0.549	0.557	0.528	0.547	0.565	0.565	0.555		0.09	0.089	0.087	0.088	0.088	0.088	0.09	0.09	0.088	0.087
23:15:00	30	0.547	0.562	0.541	0.543	0.553	0.524	0.542	0.54	0.548	0.553		0.52	0.549	0.568	0.545	0.569	0.573	0.549	0.528	0.55	0.544		0.555	0.543	0.532	0.549	0.558	0.528	0.548	0.565	0.566	0.556		0.09	0.089	0.087	0.088	0.088	0.088	0.09	0.09	0.088	0.088
23:30:00	30	0.547	0.563	0.541	0.543	0.554	0.524	0.542	0.54	0.549	0.554		0.521	0.549	0.568	0.546	0.569	0.574	0.549	0.529	0.551	0.545		0.556	0.544	0.533	0.549	0.558	0.529	0.548	0.565	0.566	0.557		0.09	0.089	0.087	0.088	0.088	0.088	0.09	0.09	0.088	0.088
23:45:00	30	0.548	0.563	0.541	0.544	0.554	0.525	0.543	0.541	0.55	0.554		0.522	0.55	0.569	0.546	0.57	0.574	0.55	0.53	0.552	0.546		0.557	0.545	0.533	0.549	0.558	0.529	0.548	0.565	0.567	0.558		0.09	0.089	0.088	0.088	0.088	0.088	0.09	0.09	0.088	0.088
1 day, 0:00:00	30	0.549	0.563	0.541	0.544	0.554	0.525	0.543	0.541	0.55	0.555		0.523	0.55	0.569	0.546	0.57	0.574	0.55	0.53	0.552	0.547		0.558	0.544	0.533	0.55	0.558	0.529	0.549	0.566	0.567	0.559		0.09	0.089	0.088	0.088	0.088	0.088	0.09	0.09	0.088	0.087

## Sheet: Fig 3
Figure 3B
Assay		20181108 YEAST MITOCHONDRIA_1182018_167
Run Date		11/8/2018 4:07 PM
Instrument ID		201363
Background Correction		On
Normalization		On
Y1 Data:	OCR (pmol/min)			Source:	Well
	3ug/well Loaded
	SC -1 P+M				Δ-1 P+M				+/+ - 1 P+M
Time (min)	B01	B02	C01	C02	B03	B04	C03	C04	B05	B06	C05	C06
1.88333	31.138	24.504	31.1107	22.9183	16.1833	16.5295	16.3235	12.4287	29.9626	30.989	25.0739	27.4353
8.48333	32.6057	34.0244	25.0428	35.0381	22.6722	20.3022	21.6208	24.7151	38.6574	38.3892	33.2459	36.0692
15.6167	21.7628	23.5711	16.8981	23.7558	16.373	14.6946	14.0269	16.6481	24.4495	24.6199	24.0099	22.6691
24.1333	15.0424	17.8391	12.6356	16.5115	12.1385	10.3639	9.89567	12.4826	17.5154	17.9093	16.9005	15.3036
31.3333	12.0775	14.6935	10.0824	14.3553	10.2671	10.0977	8.46717	10.0994	14.9973	14.9947	14.4509	12.6028
37.3667	27.3019	21.2037	23.7251	23.5188	12.0704	11.1232	14.0263	11.8984	23.3761	23.2961	23.6309	20.9047
45.5167	29.2995	24.0563	25.8932	25.2622	12.8924	13.0406	12.8927	10.7938	21.3939	21.6106	22.3365	19.2914
53.5833	2.768	3.01147	-1.21834	3.11258	2.61189	1.74178	5.27599	2.58298	3.89317	4.93895	8.64073	3.95849
58.7167	2.61217	3.30043	0.402264	3.65982	2.62382	2.25656	5.20192	2.51525	4.37786	5.16839	8.12012	3.48184
minus AA/Rot	28.5258	21.4925	30.7084	19.8057	13.5714	14.7877	11.1215	9.9134	26.0694	26.05	16.9538	23.9534
	29.9935	31.0129	24.6405	31.9256	20.0603	18.5604	16.4189	22.1998	34.7642	33.4502	25.1258	32.5874
	19.1506	20.5597	16.4958	20.6433	13.7611	12.9529	8.82494	14.1328	20.5563	19.681	15.8898	19.1872
	12.4302	14.8276	12.2334	13.3989	9.52659	8.62209	4.69374	9.96737	13.6223	12.9704	8.7804	11.8217
	9.4653	11.682	9.68012	11.2427	7.65521	8.35597	3.26525	7.58419	11.1041	10.0557	6.33076	9.12099
	24.6897	18.1922	23.3228	20.4063	9.45853	9.38143	8.82439	9.38318	19.4829	18.3572	15.5108	17.4228
	26.6873	21.0448	25.4909	22.1496	10.2805	11.2988	7.69079	8.27855	17.5008	16.6716	14.2164	15.8095
	SC -1 P+M				Δ-1 P+M				+/+ - 1 P+M
Maximal Respiratory Capacity	29.9935	31.0129	30.7084	31.9256	20.0603	18.5604	16.4189	22.1998	34.7642	33.4502	25.1258	32.5874
				30.9101				19.3098				31.4819		(the bar graph in Fig 3B has these 3 bolded values)
The following numbers below are for the line graph in fig 3B, extrapolated from the sheet above
WT					mutant-/-				revertant+/+
time(min)	average	stdev			average	stdev			average	stdev
1.88333	27.4177	4.32869			15.3662	1.96354			28.3652	2.65413
8.48333	31.6778	4.53441			22.3276	1.86374			36.5904	2.51432
15.6167	21.497	3.19506			15.4356	1.2757			23.9371	0.883552
24.1333	15.5072	2.22921			11.2202	1.28123			16.9072	1.14686
31.3333	12.8022	2.15342			9.73286	0.847525			14.2614	1.13519
37.3667	23.9374	2.51748			12.2796	1.23521			22.8019	1.27289
45.5167	26.1278	2.2476			12.4049	1.07632			21.1581	1.30815
53.5833	1.91843	2.09617			3.05316	1.53585			5.35784	2.24026
58.7167	2.49367	1.46046			3.14939	1.377			5.28705	2.01045
Figure 3D					relative activity plotted
WT	mutant-/-	rev+/+			WT	mutant-/-	rev+/+
3429.1	2592.21	2978.73			1	0.755945	0.868662
3542.2	2621.8	4250.64			1	0.740161	1.2
3710	2893.41	3707.7			1	0.779895	0.99938
					average
					1	0.758667	1.02268
					stdev
					0	0.0200061	0.166893
Figure 3E
WT	Mut	Rev
137	824	0
145	891	7
130	795	5
average
137.333	836.667	4
stdev
7.50555	49.2375	3.60555

## Sheet: Fig 4
Figure 4B
WT No neutro	WT plus neutro	Mut-/- no neutro	mutant plus neutroph	Rev no neutroph	rev plus neutroph
141	110	121	39	120	92
160	86	171	47	172	71
150	104	145	46	144	82
150.333	100	145.667	44	145.333	81.6667	avg
9.50438	12.49	25.0067	4.3589	26.0256	10.504	stdev
33.4812		69.7941		43.8073		avg%
6.33333	12.49		9.90659		12.862	stdev%
% Killing
WT		mutant		rev
26.8293		73.2265		36.6972
42.7938		67.7346		51.1468
30.8204		68.4211		43.578
33.4812		69.7941		43.8073
8.3082		2.99238		7.2275
Figure 4C: data plotted in Graphpad						Figure 4D				Figure 4E: data plotted in Graphpad
Day	WT	NDU1 -/-	NDU1 +/+			DAY 2 LOG CFU				Day	TET-NDU1 No Dox	TET-NDU1 plus DOX	WT
2	1					WT	19.2500			6	1
2	1					5.4	4.18			7	1
5	1					4.7	3.82			9	1
5	1					4.8	3.56			9	1
6	1					4.9	3.51			10	1
7	1					4	4.18			11	1
7	1									11	1
7	1									12	1
7	1									14	1
8	1					DAY 5 LOG CFU				15	1
8	1					WT	19.2500			15	1
9	1					5.3	4.43757			19	1
10	1					5.1	4.76982
12	1					5.4	4.60105			21		0
14	1					4.8	4.71729			21		0
16	1						4.60566			21		0
17	1									21		0
18	1									21		0
19	1									21		0
8		1								21		0
11		1								21		0
12		1								21		0
14		1								21		0
20		1
21		0								7			1
21		0								7			1
21		0								7			1
21		0								8			1
21		0								8			1
21		0								8			1
21		0								9			1
21		0								12			1
21		0								15			1
21		0								19			1
21		0
21		0
21		0
21		0
3			1
5			1
7			1
9			1
12			1
12			1
13			1
18			1
20			1

## Sheet: Supp1
Fig S1A
DISPERSAL	WT			MUT			REV
5	50000	90000	100000	50000	70000	40000	70000	90000	60000
8	60000	100000	90000	50000	50000	70000	70000	100000	120000
12	180000	240000	210000	80000	90000	110000	190000	180000	260000
16	300000	320000	300000	80000	66000	47000	340000	390000	400000
average
5	80000			53333.3			73333.3		1.5
8	83333.3			56666.7			96666.7		1.47059
12	210000			93333.3			210000		2.25
16	306667			64333.3			376667		4.76684
STDEV
5	26457.5			15275.3			15275.3
8	20816.7			11547			25166.1
12	30000			15275.3			43589
16	11547			16563			32145.5
Fig S1C
		CFU/mL	CFU/mL
Date	Days	WT	MUT	Days	WT	MUT
2019-06-24	0	2550000	2550000	0	6.40654	6.40654
2019-06-25	1	215000000	166000000	1	8.33244	8.22011
2019-06-28	4	320000000	235000000	4	8.50515	8.37107
2019-07-01	7	69000000	24000000	7	7.83885	7.38021
2019-07-03	9	16000000	140000	9	7.20412	5.14613
2019-07-05	11	482000	2000	11	5.68305	3.30103
2019-07-09	15	48500	0	15	4.68574	0
Fig S1F
Chromium release assy
Spontaneous release									Plotted values
Well	supernatant	Cells	Total	Avg. of total	% Release	Avg	SD		WT	Mut-/-
1	751	5179	5930	5678	0.253288	0.25162	0.00283537		0.279699	0.300097
2	736	5077	5813		0.253226				0.234026	0.293413
3	657	4634	5291		0.248346				0.25308	0.339197
			WT						0.265079	0.279301
Well	supernatant	Cells	Total	Avg. of total	% Release	Avg	SD			0.261954
1	1425	4758	6183	5901.33	0.460941	0.442907	0.0171683
2	1212	4468	5680		0.426761			avg	0.257971	0.303002
3	1288	4553	5841		0.44102			stdev	0.0193	0.0288
4	1350	4682	6000		0.45
			Mut-/-
Well	supernatant	Cells	Total	Avg. of total	% Release	Avg	SD
1	1411	4515	5926	5803.4	0.476207	0.472237	0.023619
2	1350	4380	5730		0.471204
3	1479	4373	5852		0.505468
4	1346	4498	5844		0.460643
5	1268	4397	5665		0.447661

## Sheet: Supp2
Fig S2B
WT	NDU1-/-
0.224	0.126
0.198	0.18
0.192	0.127
0.184	0.114
0.227	0.131
0.227	0.119
0.2	0.114
0.19	0.124
0.175	0.119
	0.122
	0.127
	0.123
0.201889	0.127167	avg
0.0204101	0.0174295	stdev
Fig S2C: Data from fluorimeter
Time	A7	A8	A9	A10	A11	A12	Avg. Mut	stdev		average WT	stdev		Time	average SC 5314 (wildtype)	Average 2500 (mutant)	Avg. SC and 200 ug/mL of Flu.	Avg. 2500 and 200 ug/mL of Flu.	Avg FDA + Buffer
00:04:02	3073	2910	2711	2670	2877	2498	2789.83	203.943		999.5	449.347		5	999.5	2789.83	1932.83	2040.5	7.83333
00:09:02	3744	3548	3382	3306	3626	3106	3452	232.675		1315.83	418.118		10	1315.83	3452	2752.33	2749.83	8.33333
00:14:02	4435	4171	4042	3995	4384	3761	4131.33	253.512		1637.83	429.647		15	1637.83	4131.33	3590.83	3575.17	8.16667
00:19:02	5069	4752	4641	4650	5091	4398	4766.83	269.121		1948.67	447.916		20	1948.67	4766.83	4459.17	4446.33	8.5
00:24:02	5667	5313	5227	5243	5734	5005	5364.83	280.57		2244.67	469.283		25	2244.67	5364.83	5298	5285.5	8.5
00:29:02	6197	5827	5765	5791	6309	5557	5907.67	285.735		2507.33	505.364		30	2507.33	5907.67	6060.83	6065.33	8.33333
00:34:02	6666	6310	6262	6292	6836	6082	6408	282.984		2733.83	539.101		35	2733.83	6408	6740.5	6783.5	8.16667
00:39:02	7107	6767	6759	6756	7318	6561	6878	278.53		2925.33	571.03		40	2925.33	6878	7360.17	7453.33	8.66667
00:44:02	7507	7203	7220	7187	7768	7018	7317.17	271.369		3091.83	595.44		45	3091.83	7317.17	7938.33	8088	8.83333
00:49:02	7887	7600	7667	7597	8182	7452	7730.83	262.599		3236.17	619.17		50	3236.17	7730.83	8485.17	8691.17	8.5
00:54:02	8230	7996	8101	7974	8578	7860	8123.17	255.522		3366.67	648.114		55	3366.67	8123.17	9011.83	9268.5	8.66667
00:59:02	8562	8360	8507	8323	8946	8257	8492.5	249.98		3484.67	682.724		60	3484.67	8492.5	9516	9821.67	8.83333
01:04:02	8880	8701	8875	8659	9276	8623	8835.67	241.652		3595.17	718.358		65	3595.17	8835.67	10000.7	10353	8.5
01:09:02	9182	9012	9257	8968	9591	8961	9161.83	242.488		3698.83	750.5		70	3698.83	9161.83	10467	10861	8.66667
01:14:02	9473	9321	9589	9262	9883	9291	9469.83	237.59		3793.67	786.483		75	3793.67	9469.83	10915.5	11349.5	8.5
01:19:02	9747	9615	9932	9543	10172	9597	9767.67	242.416		3881.17	822.351		80	3881.17	9767.67	11349.7	11816.3	8.5
01:24:02	10020	9928	10227	9825	10447	9891	10056.3	236.807		3964.67	857.595		85	3964.67	10056.3	11763.3	12261.7	8.66667
01:29:02	10272	10167	10532	10072	10711	10169	10320.5	248.13		4044.5	891.817		90	4044.5	10320.5	12167.5	12688.3	8.66667
01:34:02	10523	10430	10817	10340	10954	10434	10583	245.217		4119.83	924.662		95	4119.83	10583	12551	13096.8	8.5
01:39:02	10759	10694	11062	10581	11197	10693	10831	241.998		4192.83	959.917		100	4192.83	10831	12924	13486.8	8.66667
01:44:02	10983	10924	11317	10826	11431	10935	11069.3	244.12		4264.67	990.874		105	4264.67	11069.3	13282.2	13859.5	8.66667
01:49:02	11201	11132	11547	11043	11646	11175	11290.7	244.909		4334	1024.37		110	4334	11290.7	13626	14215	8.5
01:54:02	11407	11351	11778	11267	11866	11396	11510.8	247.585		4400.33	1055.24		115	4400.33	11510.8	13953.2	14552.2	8.33333
01:59:02	11605	11551	11993	11487	12053	11617	11717.7	241.69		4468.33	1087.31		120	4468.33	11717.7	14275.7	14878	8.83333
02:04:02	11799	11766	12219	11687	12240	11830	11923.5	241.857		4533.17	1118.03		125	4533.17	11923.5	14579	15190	8.66667
02:09:02	11987	11942	12402	11884	12445	12032	12115.3	244.062		4598.83	1148.89		130	4598.83	12115.3	14872.7	15485.3	8.66667
02:14:02	12164	12139	12609	12073	12627	12224	12306	246.542		4665	1182.27		135	4665	12306	15156	15769.8	8.5
02:19:02	12322	12310	12777	12250	12755	12412	12471	234.408		4728	1214.44		140	4728	12471	15422.7	16037.7	8.5
02:24:02	12494	12477	12953	12431	12922	12593	12645	232.86		4793.17	1244		145	4793.17	12645	15682.5	16297.3	8.33333
02:29:02	12651	12626	13118	12602	13099	12765	12810.2	237.828		4856.17	1273.93		150	4856.17	12810.2	15932.2	16547.7	8.83333
02:34:02	12803	12829	13299	12767	13275	12932	12984.2	241.033		4920.83	1306.92		155	4920.83	12984.2	16170	16786	8.66667
Fig S2D
Sample Name	Target Name	Cт	AVE CT	dCT	2^-dCT	ave dCT	2^-dCT	STDEVA
WT	ACT	15.177	15.1284		1
WT	ACT	15.1304			1
WT	ACT	15.0778			1
2500-/-	ACT	14.7573	14.7077	-0.371095	1.29333	-0.420681	1.33856	0.0598756
2500-/-	ACT	14.7246		-0.403748	1.32294
2500-/-	ACT	14.6412		-0.487199	1.40172
WT	ORF19.2500	21.9471	21.9326		1
WT	ORF19.2500	21.9287			1
WT	ORF19.2500	21.9219			1
2500-/-	ORF19.2500	33.858	33.6979	11.9254	0.000257091	11.7653	0.000287261	0.226395
2500-/-	ORF19.2500	33.5378		11.6053	0.000320972
2500-/-	ORF19.2500				1
WT	ERG1	15.9252	15.924		1
WT	ERG1	15.9575			1
WT	ERG1	15.8892			1
2500-/-	ERG1	17.6752	17.7204	1.75124	0.297047	1.79647	0.287878	0.0395154
2500-/-	ERG1	17.7482		1.82428	0.282382
2500-/-	ERG1	17.7379		1.81389	0.284422
WT	ERG3	17.9463	17.9252		1
WT	ERG3	17.9287			1
WT	ERG3	17.9006			1
2500-/-	ERG3	19.3968	19.3585	1.4716	0.360582	1.43328	0.370289	0.0345628
2500-/-	ERG3	19.3297		1.40447	0.377757
2500-/-	ERG3	19.349		1.42376	0.37274
WT	ERG9	17.9247	17.9372		1
WT	ERG9	17.9602			1
WT	ERG9	17.9267			1
2500-/-	ERG9	17.6155	17.6416	-0.321739	1.24984	-0.295629	1.22742	0.0368591
2500-/-	ERG9	17.6837		-0.253466	1.19207
2500-/-	ERG9	17.6255		-0.311682	1.24115
WT	ERG10	15.9813	15.9671		1
WT	ERG10	15.9996			1
WT	ERG10	15.9203			1
2500-/-	ERG10	15.937	15.9168	-0.0300325	1.02104	-0.0502294	1.03543	0.0195777
2500-/-	ERG10	15.9155		-0.0515331	1.03637
2500-/-	ERG10	15.8979		-0.0691226	1.04908
WT	ERG11	16.9378	16.9274		1
WT	ERG11	16.9395			1
WT	ERG11	16.9048			1
2500-/-	ERG11	17.9229	17.8735	0.995499	0.501562	0.946114	0.519029	0.0428105
2500-/-	ERG11	17.8507		0.923312	0.527297
2500-/-	ERG11	17.8469		0.919532	0.528681
WT	ERG13	16.9342	16.9192		1
WT	ERG13	16.8951			1
WT	ERG13	16.9282			1
2500-/-	ERG13	16.4331	16.4112	-0.486078	1.40063	-0.507996	1.42207	0.0190835
2500-/-	ERG13	16.4022		-0.516979	1.43096
2500-/-	ERG13	16.3983		-0.520929	1.43488
WT	ERG20	18.3695	18.3566		1
WT	ERG20	18.3338			1
WT	ERG20	18.3664			1
2500-/-	ERG20	16.9211	16.9215	-1.43552	2.70479	-1.43513	2.70406	0.0110439
2500-/-	ERG20	16.9327		-1.4239	2.68309
2500-/-	ERG20	16.9106		-1.44597	2.72447

## Sheet: Supp3
Fig S3A
	WT -1 S+R				Δ-1 S+R				+/+ - 1 S+R
Time (min)	B07	B08	C07	C08	B09	B10	C09	C10	B11	B12	C11	C12
1.88333	74.9202	71.1732	79.2843	73.2628	84.6346	84.2829	77.1141	79.5981	80.9789	79.1174	73.3275	70.039
8.48333	95.694	81.8335	99.4952	79.0768	83.4479	81.8277	82.5584	73.8003	76.242	79.2557	70.7036	72.8639
15.6167	85.7326	72.9889	83.7028	64.4501	70.136	69.2135	73.3223	68.0896	72.643	70.1291	79.9472	76.2746
24.1333	52.6972	64.127	70.8859	51.9318	63.8712	57.702	60.9691	60.2776	52.9719	51.0235	51.9718	50.2989
31.3333	50.0715	59.2007	64.319	47.2234	55.0269	51.6188	76.8204	55.2972	47.3639	59.339	52.8161	51.5241
37.3667	67.8675	64.1294	64.1437	63.9854	64.9132	66.8186	68.8155	69.1565	67.9118	60.6772	65.0937	68.7519
45.5167	62.0483	67.6317	69.6945	67.7279	69.0078	60.0297	59.5703	62.6673	60.2325	62.6437	67.8528	61.4315
53.5833	3.91387	10.1391	4.07372	4.20044	1.56228	3.09025	0.652011	3.97148	10.6198	8.92011	7.99622	11.1964
58.7167	4.67327	10.8455	3.67357	4.87583	2.20665	3.59163	3.44425	4.03156	11.2019	8.96701	8.3864	11.2513
minus AA/Rot	71.0063	61.0341	75.6107	69.0624	83.0723	81.1927	76.4621	75.6266	70.3591	70.1973	65.3312	58.8426
	91.7801	71.6945	95.8217	74.8763	81.8856	78.7374	81.9064	69.8288	65.6222	70.3356	62.7074	61.6675
	81.8187	62.8499	80.0293	60.2496	68.5737	66.1233	72.6703	64.1181	62.0232	61.209	71.951	65.0782
	48.7834	53.9879	67.2123	47.7314	62.3089	54.6117	60.3171	56.3062	42.3521	42.1034	43.9756	39.1025
	46.1576	49.0616	60.6454	43.0229	53.4646	48.5286	76.1683	51.3258	36.7441	50.4189	44.8199	40.3277
	63.9537	53.9904	60.4701	59.7849	63.3509	63.7283	68.1635	65.185	57.292	51.7571	57.0975	57.5555
	58.1344	57.4927	66.021	63.5275	67.4455	56.9395	58.9183	58.6958	49.6128	53.7236	59.8565	50.235
Maximal Respiratory Capacity	WT -1 S+R				Δ-1 S+R				+/+ - 1 S+R
	91.7801	71.6945	95.8217	74.8763	83.0723	81.1927	81.9064	75.6266	70.3591	70.3356	71.951	65.0782
avg				83.5431				80.4495				69.431		The bar graph in Supp Fig 3A has these values
stdev				12.0293				3.30728				2.99872
The following numbers below are for the line graph in Supp fig 3A, extrapolated from the sheet above
	WT -1 S+R				Δ-1 S+R				+/+ - 1 S+R
time	average	stdev
1.88333	74.6601	3.44294			81.4074	3.66921			75.8657	5.06989
8.48333	89.0249	10.0795			80.4085	4.45504			74.7663	3.76197
15.6167	76.7186	9.90722			70.1903	2.24943			74.7485	4.28669
24.1333	59.9105	9.20014			60.705	2.53609			51.5665	1.1606
31.3333	55.2036	7.93914			59.6908	11.5417			52.7608	4.96425
37.3667	65.0315	1.89204			67.4259	1.96711			65.6087	3.6409
45.5167	66.7756	3.2918			62.8188	4.34581			63.0401	3.35603
53.5833	5.58177	3.04045			2.319	1.49187			9.68314	1.48271
58.7167	6.01705	3.26161			3.31852	0.782107			9.95163	1.49126
Fig S3C
Target Inoculum		2 X 10^6 CFU/200 ul/Mouse/i.v.
Date	Day	WT	REV	Orf19.2500 -/-		Day	WT	REV	Orf19.2500 -/-
2019-08-14	0	10	10	10		0	100	100	100
2019-08-15	1	7	8	10		1	70	80	100
2019-08-16	2	7	7	10		2	70	70	100
2019-08-17	3	7	7	10		3	70	70	100
2019-08-18	4	5	6	10		4	50	60	100
2019-08-19	5	5	4	10		5	50	40	100
2019-08-20	6	3	3	10		6	30	30	100
2019-08-21	7	0	0	10		7	0	0	100
2019-08-22	8	0	0	10		8	0	0	100
2019-08-23	9	0	0	9		9	0	0	90
2019-08-24	10	0	0	9		10	0	0	90
2019-08-25	11	0	0	8		11	0	0	80
2019-08-26	12	0	0	8		12	0	0	80
2019-08-27	13	0	0	8		13	0	0	80
2019-08-28	14	0	0	8		14	0	0	80
2019-08-29	15	0	0	8		15	0	0	80
2019-08-30	16	0	0	8		16	0	0	80
2019-08-31	17	0	0	8		17	0	0	80
2019-09-01	18	0	0	8		18	0	0	80
2019-09-02	19	0	0	8		19	0	0	80
2019-09-03	20	0	0	8		20	0	0	80
2019-09-04	21	0	0	8		21	0	0	80

## Sheet: Supp5
Supp Fig 5B
							MEAN PE is plotted
Mean is from 10,000 cells

## Sheet: Other figures
Fig 5A:
The Phyre2 model of NDU1, c5iysA (blue) is overlaid onto the structure 5iys (tan)
This data can be formulated by uploading the protein sequence of NDU1 to the Phyre2 software
Fig 5B:
BLAST alignment of C. albicans NDU1 with human NDUFAF6
This data can be generated by aligning the protein sequence data of NDU1 with NDUFAF6 in BLAST
Fig5C:
This information is found when NDU1 and NDUFAF6 are aligned, and insert regions present in NDU1 become apparent.
These supplemental inserts are also depicted in Fig 5B (see the 3 gaps -------in the Homo Sapien sequence, those correspnd to the insert regions extra in Candida)
Fig 6A,6B:
The iTasser model of NDU1 was used to construct the ribbon and structure models, and there is a provision to highlight the insert regions in the software
Fig6C and S4E:
Psiblast search using C. albicans NDU1 (XP_718518) as query against the RefSeq (release 200; 2020/05/04) database. Putative bacterial and eukaryotic orthologs of NDU1 with evalues < 1e-30 were aligned with MAFFT [19], a multiple sequence alignment software, and a phylogenetic tree was generated using IQ-TREE [20].
Fig7D and S4F:
This model can be generated by submitting the iTASSER model to the OPM server (Orientations of Proteins in Membranes), which determines the spatial position of membrane boundaries for integral and peripheral membrane proteins
S4A,B,C,D:
A model for NDU1 named c5iysA was generated with 100% confidence by threading the NDU1 sequence onto chain A of 5IYS. 5IYS is the crystal structure of the Enterococcus hirae dehydrosqualene synthase in complex with two molecules of the substrate analog, farnesyl thiopyrophosphate (FPS). The second model predicted by Phyre2 was c4hd1A, which is modeled on 4hd1 which is a squalene synthase from Ali…
S5A:
A phylogenetic tree with 50 Trans_IPPS domains was generated. Proteins were aligned using TCOFFEE software. Support values for nodes are from MrBayes (upper value) and RAxML (lower value).
